# Supplementary material for: Further records of the deep-sea pandalid shrimp Heterocarpus chani Li, 2006 (Crustacea, Decapoda, Caridea) from southern India
Source: Zookeys. 2017 Jul 20;(685):151–9. doi: 10.3897/zookeys.685.13398 (PMC5646671; doi:10.3897/zookeys.685.13398)
Supplement: XML Treatment for Heterocarpus chani [file zookeys.685.13398-treatment1.xml]

<!DOCTYPE tp:taxon-treatment
  PUBLIC "-//TaxonX//DTD Taxonomic Treatment Publishing DTD v0 20100105//EN" "tax-treatment-NSO.dtd">
<tp:taxon-treatment xmlns:tp="http://www.plazi.org/taxpub"><tp:treatment-meta><kwd-group><label>Taxon classification</label><kwd><named-content xmlns:xlink="http://www.w3.org/1999/xlink" content-type="kingdom">Animalia</named-content></kwd><kwd><named-content xmlns:xlink="http://www.w3.org/1999/xlink" content-type="order">Decapoda</named-content></kwd><kwd><named-content xmlns:xlink="http://www.w3.org/1999/xlink" content-type="family">Caridea</named-content></kwd></kwd-group><mixed-citation publication-type="journal"><person-group><name><surname>Yang</surname><given-names>Chien-Hui</given-names></name><name><surname>Kumar</surname><given-names>Appukuttannair Biju</given-names></name><name><surname>Chan</surname><given-names>Tin-Yam</given-names></name></person-group><article-title>Further records of the deep-sea pandalid shrimp <italic><tp:taxon-name><tp:taxon-name-part taxon-name-part-type="genus" reg="Heterocarpus">Heterocarpus</tp:taxon-name-part> <tp:taxon-name-part taxon-name-part-type="species" reg="chani">chani</tp:taxon-name-part></tp:taxon-name></italic> Li, 2006 (<tp:taxon-name><tp:taxon-name-part taxon-name-part-type="subphylum">Crustacea</tp:taxon-name-part></tp:taxon-name>, <tp:taxon-name><tp:taxon-name-part taxon-name-part-type="order">Decapoda</tp:taxon-name-part></tp:taxon-name>, <tp:taxon-name><tp:taxon-name-part taxon-name-part-type="infraorder">Caridea</tp:taxon-name-part></tp:taxon-name>) from southern India</article-title><source>Zookeys</source><day>20</day><month>7</month><year>2017</year><volume>2017</volume><issue>685</issue><fpage>151</fpage><lpage>159</lpage><pub-id pub-id-type="doi">10.3897/zookeys.685.13398</pub-id></mixed-citation></tp:treatment-meta><tp:nomenclature><tp:taxon-name>
              <tp:taxon-name-part taxon-name-part-type="genus" reg="Heterocarpus">Heterocarpus</tp:taxon-name-part>
              <tp:taxon-name-part taxon-name-part-type="species" reg="chani">chani</tp:taxon-name-part>
            </tp:taxon-name><tp:taxon-authority>Li, 2006</tp:taxon-authority><xref ref-type="fig" rid="F1">Figs 1</xref><xref ref-type="fig" rid="F2">, 2</xref><xref ref-type="fig" rid="F3">, 3</xref><tp:nomenclature-citation-list><tp:nomenclature-citation><tp:taxon-name>
                  <tp:taxon-name-part taxon-name-part-type="genus" reg="Heterocarpus">Heterocarpus</tp:taxon-name-part> <tp:taxon-name-part taxon-name-part-type="species" reg="chani">chani</tp:taxon-name-part></tp:taxon-name><comment>Li, 2006: 362, figs 1–4 (type locality: Philippines).—<xref ref-type="bibr" rid="B27">Yang et al. 2010</xref>: 207, fig. 5E.—<xref ref-type="bibr" rid="B7">De Grave and Fransen 2011</xref>: 442.—<xref ref-type="bibr" rid="B15">Li and Chan 2013</xref>: 133, fig. 1B.—<xref ref-type="bibr" rid="B12">Kuberan et al. 2015</xref>: 27, fig. 1.</comment></tp:nomenclature-citation><tp:nomenclature-citation><tp:taxon-name/><comment>(?) <tp:taxon-name><tp:taxon-name-part taxon-name-part-type="genus" reg="Heterocarpus">Heterocarpus</tp:taxon-name-part> <tp:taxon-name-part taxon-name-part-type="species" reg="gibbosus">gibbosus</tp:taxon-name-part></tp:taxon-name>—<xref ref-type="bibr" rid="B9">George and Rao 1967</xref>: 331.—Suseelan 1974: 50, fig. 2-<tp:taxon-name><tp:taxon-name-part taxon-name-part-type="genus" reg="Heterocarpus">Heterocarpus</tp:taxon-name-part> <tp:taxon-name-part taxon-name-part-type="species" reg="gibbosus">gibbosus</tp:taxon-name-part></tp:taxon-name>. (<italic>non</italic> Spence Bate, 1888) </comment></tp:nomenclature-citation><tp:nomenclature-citation><tp:taxon-name/><comment>(?) <tp:taxon-name><tp:taxon-name-part taxon-name-part-type="genus" reg="Heterocarpus">Heterocarpus</tp:taxon-name-part> <tp:taxon-name-part taxon-name-part-type="uncertainty-rank">?</tp:taxon-name-part> <tp:taxon-name-part taxon-name-part-type="species" reg="gibbosus">gibbosus</tp:taxon-name-part></tp:taxon-name>—Wood-Mason &amp; Alcock, 1892: 368, fig. 6. (<italic>non</italic> Spence Bate, 1888) </comment></tp:nomenclature-citation></tp:nomenclature-citation-list></tp:nomenclature><tp:treatment-sec sec-type="material" id="SECID0ESOAC"><title>Material examined.</title><p>Sakthikulangara fishing harbor, Kollam district, Kerala, 20 March 2017, 1 ♂ cl 28.65 mm, 2 ovigerous ♀♀ cl 29.9–31.2 mm (<named-content xmlns:xlink="http://www.w3.org/1999/xlink" content-type="dwc:institutional_code" xlink:type="simple">NTOU</named-content> M02049); 1 ♂ cl 33.3 mm, 3 ovigerous ♀♀ cl 26.8–35.8 mm (<named-content xmlns:xlink="http://www.w3.org/1999/xlink" content-type="dwc:institutional_code" xlink:type="simple">NTOU</named-content> M02050), 1 ovigerous ♀ cl 30.0 mm, 1 ♀ cl 24.2 mm (<named-content xmlns:xlink="http://www.w3.org/1999/xlink" content-type="dwc:institutional_code" xlink:type="simple">ZRC</named-content> 2017.0892); 1 ♂ cl 21.3 mm (<abbrev xmlns:xlink="http://www.w3.org/1999/xlink" content-type="institution" xlink:title="Department of Aquatic Biology and Fisheries, University of Kerala" id="ABBRID0EHPAC" xlink:type="simple">DABFUK</abbrev>/AR-DEN-30), 1 ovigerous ♀ cl 26.2 mm (<abbrev xmlns:xlink="http://www.w3.org/1999/xlink" content-type="institution" xlink:title="Department of Aquatic Biology and Fisheries, University of Kerala" id="ABBRID0EMPAC" xlink:type="simple">DABFUK</abbrev>/AR-DEN-31); 1 ♂ cl 23.0 mm, 1 ovigerous ♀ cl 23.8 mm (<named-content xmlns:xlink="http://www.w3.org/1999/xlink" content-type="dwc:institutional_code" xlink:type="simple">OUMNH</named-content>). Muttom fishing harbor, Tamil Nadu, 21 March 2017, 1 ♀ cl 20.6 mm (<named-content xmlns:xlink="http://www.w3.org/1999/xlink" content-type="dwc:institutional_code" xlink:type="simple">NTOU</named-content> M02051).</p><fig id="F1" position="float" orientation="portrait"><label>Figure 1.</label><caption><p>
                  <italic><tp:taxon-name><tp:taxon-name-part taxon-name-part-type="genus" reg="Heterocarpus">Heterocarpus</tp:taxon-name-part> <tp:taxon-name-part taxon-name-part-type="species" reg="chani">chani</tp:taxon-name-part></tp:taxon-name></italic> Li, 2006, Sakthikulangara fishing harbor, SW India, ovigerous ♀ cl 29.9 mm (<named-content xmlns:xlink="http://www.w3.org/1999/xlink" content-type="dwc:institutional_code" xlink:type="simple">NTOU</named-content> M02049).</p></caption><graphic xmlns:xlink="http://www.w3.org/1999/xlink" xlink:href="zookeys-685-151-g001.jpg" position="float" orientation="portrait" xlink:type="simple" id="oo_145850.jpg"/></fig></tp:treatment-sec><tp:treatment-sec sec-type="diagnosis" id="SECID0EZAAE"><title>Diagnosis.</title><p>Rostrum far overreaching scaphocerite, 0.6–1.0 times as long as carapace. Rostrum dorsally armed with 7–10 teeth including 4–5 teeth on carapace posterior to orbital margin, ventrally armed with 10–16 teeth along entire length but with distal 2–3 teeth obscure. Rostral crest moderately elevated. Two lateral carinae on carapace, postorbital carina extending posteriorly almost to posterior margin of carapace and distinctly recurved downwards at posterior end. Branchiostegal carina sharp and extending posteriorly to 75–80% of carapace length (Figs <xref ref-type="fig" rid="F2">2A–B</xref>). Abdominal tergites without spine, boss on third somite distinct and with lateral borders somewhat carinate, width 0.2–0.3 and length 0.7–0.8 times as long as somite (Fig. <xref ref-type="fig" rid="F3">3C</xref>); only pleura IV and V bearing posteroventral tooth. Telson bearing 4 pairs of dorsolateral and 3 pairs of distal spines. Maxilliped III with exopod very short, 0.2–0.3 times as long as antepenultimate segment (Fig. <xref ref-type="fig" rid="F2">2C</xref>). Pereiopod III with carpus and ischium bearing 0–2 spines, merus with 1–6 mesial and 10–15 lateral spines, dactylus 0.2–0.4 times as long as propodus. Pereiopod IV with carpus bearing 1–2 spines, merus with 1 distinct apical spine and 10–13 lateral spines, ischium with 2 spines. Pereiopod V with carpus bearing 0–1 spines, merus with 10–13 lateral spines, ischium without any spine (Fig. <xref ref-type="fig" rid="F2">2D–F</xref>).</p><fig id="F2" position="float" orientation="portrait"><label>Figure 2.</label><caption><p>
                  <italic><tp:taxon-name><tp:taxon-name-part taxon-name-part-type="genus" reg="Heterocarpus">Heterocarpus</tp:taxon-name-part> <tp:taxon-name-part taxon-name-part-type="species" reg="chani">chani</tp:taxon-name-part></tp:taxon-name></italic> Li, 2006, Sakthikulangara fishing harbor, SW India. <bold>A, C–F</bold> ovigerous ♀ cl 26.8 mm (<named-content xmlns:xlink="http://www.w3.org/1999/xlink" content-type="dwc:institutional_code" xlink:type="simple">NTOU</named-content> M02050) <bold>B</bold> ovigerous ♀ cl 31.4 mm (<named-content xmlns:xlink="http://www.w3.org/1999/xlink" content-type="dwc:institutional_code" xlink:type="simple">NTOU</named-content> M02050) <bold>A–B</bold> Carapace, lateral <bold>C</bold> right maxilliped III <bold>D</bold> right pereiopod III <bold>E</bold> right pereiopod IV <bold>F</bold> right pereiopod V. Scales = 5 mm.</p></caption><graphic xmlns:xlink="http://www.w3.org/1999/xlink" xlink:href="zookeys-685-151-g002.jpg" position="float" orientation="portrait" xlink:type="simple" id="oo_145851.jpg"/></fig></tp:treatment-sec><tp:treatment-sec sec-type="Coloration" id="SECID0E6CAE"><title>Coloration.</title><p>Body generally orange red to rose red, rostrum whitish in anterior half but with tip often reddish. Eyes dark brown. Basal parts of antennular and antennal flagella whitish (more so in former). Scaphocerite with distal part whitish. Ventral lateral carina of carapace sometimes whitish except at tip (i.e. branchiostegal spine). Posterior border of carapace and anterior margin of abdominal somite I whitish. Maxilliped III with penultimate segment and sometimes also distal part of antepenultimate segment whitish. Pereiopod I with posterior part of carpus and sometimes also anterior part of merus whitish. Longer pereiopod II with chela, carpus and anterior part of merus whitish. Shorter pereiopod II only with basal carpus and distal merus whitish. Pereiopods III with propodus, carpus and anterior 1/2-1/3 of merus whitish. Pereiopods IV and V with propodus, carpus, merus and sometimes even entire pereiopod whitish except for reddish dactylus. Eggs greenish brown.</p><fig id="F3" position="float" orientation="portrait"><label>Figure 3.</label><caption><p>
                  <bold>A, C</bold> <italic><tp:taxon-name><tp:taxon-name-part taxon-name-part-type="genus" reg="Heterocarpus">Heterocarpus</tp:taxon-name-part> <tp:taxon-name-part taxon-name-part-type="species" reg="chani">chani</tp:taxon-name-part></tp:taxon-name></italic> Li, 2006, Sakthikulangara fishing harbor, SW India, ovigerous ♀ cl 26.8 mm (<named-content xmlns:xlink="http://www.w3.org/1999/xlink" content-type="dwc:institutional_code" xlink:type="simple">NTOU</named-content> M02050) <bold>B, D</bold> <italic><tp:taxon-name><tp:taxon-name-part taxon-name-part-type="genus" reg="Heterocarpus">H.</tp:taxon-name-part> <tp:taxon-name-part taxon-name-part-type="species" reg="gibbosus">gibbosus</tp:taxon-name-part></tp:taxon-name></italic> Spence Bate, 1888, the Philippines, PANGLAO 2005, stn CP 2359, ♂ cl 25.9 mm (<named-content xmlns:xlink="http://www.w3.org/1999/xlink" content-type="dwc:institutional_code" xlink:type="simple">NTOU</named-content> M00792) <bold>A–B</bold> posterior carapace, lateral <bold>C–D</bold> abdominal somites II and III, lateral. Scales = 5 mm.</p></caption><graphic xmlns:xlink="http://www.w3.org/1999/xlink" xlink:href="zookeys-685-151-g003.jpg" position="float" orientation="portrait" xlink:type="simple" id="oo_145852.jpg"/></fig></tp:treatment-sec><tp:treatment-sec sec-type="distribution" id="SECID0EZEAE"><title>Distribution.</title><p>Only known with certainty from the South China Sea, Philippines and southern India, at depths of 382 (perhaps as shallow as 200 m, see <xref ref-type="bibr" rid="B12">Kuberan et al. 2015</xref>) to 888 m.</p><!--PageBreak--></tp:treatment-sec><tp:treatment-sec sec-type="remarks" id="SECID0EEFAE"><title>Remarks.</title><p>Although <italic><tp:taxon-name><tp:taxon-name-part taxon-name-part-type="genus" reg="Heterocarpus">Heterocarpus</tp:taxon-name-part> <tp:taxon-name-part taxon-name-part-type="species" reg="gibbosus">gibbosus</tp:taxon-name-part></tp:taxon-name></italic> Spence Bate, 1888 (type locality: Bohol Sea, The Philippines, see <xref ref-type="bibr" rid="B16">Li et al. 2007</xref>, <xref ref-type="bibr" rid="B2">Anonymous 2009</xref>) has long been reported from India, going back to soon after the original description of the species (<xref ref-type="bibr" rid="B26">Wood-Mason and Alcock 1892</xref>). Although recently considered as an important catch in the local deep-sea fishery (e.g., <xref ref-type="bibr" rid="B18">Rajan et al. 2001</xref>, <xref ref-type="bibr" rid="B13">Kurup et al. 2008</xref>, <xref ref-type="bibr" rid="B19">Rajasree and Kurup 2011</xref>, <xref ref-type="bibr" rid="B20">Rajool Shanis et al. 2012</xref>, <xref ref-type="bibr" rid="B21">2014</xref>), the abundant specimens observed in three deep-sea fishing ports in southern India (Sakthikulangara, Muttom and Tuticorin, only specimens kept as vouchers were listed in Material examined) all actually represent <italic><tp:taxon-name><tp:taxon-name-part taxon-name-part-type="genus" reg="Heterocarpus">H.</tp:taxon-name-part> <tp:taxon-name-part taxon-name-part-type="species" reg="chani">chani</tp:taxon-name-part></tp:taxon-name></italic> without exception. Thus, the brief record of <italic><tp:taxon-name><tp:taxon-name-part taxon-name-part-type="genus" reg="Heterocarpus">H.</tp:taxon-name-part> <tp:taxon-name-part taxon-name-part-type="species" reg="chani">chani</tp:taxon-name-part></tp:taxon-name></italic> in India by <xref ref-type="bibr" rid="B12">Kuberan et al. (2015)</xref> is confirmed. The southern Indian material of <italic><tp:taxon-name><tp:taxon-name-part taxon-name-part-type="genus" reg="Heterocarpus">H.</tp:taxon-name-part> <tp:taxon-name-part taxon-name-part-type="species" reg="chani">chani</tp:taxon-name-part></tp:taxon-name></italic> agrees well with that reported from the South China Sea and the Philippines (<xref ref-type="bibr" rid="B14">Li 2006</xref>, <xref ref-type="bibr" rid="B15">Li and Chan 2013</xref>). The only observed difference is the length of the rostrum being more frequently shorter in the Indian population. About half of the Indian specimens have the rostrum 0.6–0.7 times as long as the carapace in contrast to only about 1/10 of the comparative Philippines material with a shorter rostrum. Comparison of the <abbrev xmlns:xlink="http://www.w3.org/1999/xlink" xlink:title="cytochrome c oxidase I" id="ABBRID0E5HAE" xlink:type="simple">COI</abbrev> sequences (657 bps) between the short (GenBank accession nos. <ext-link xmlns:xlink="http://www.w3.org/1999/xlink" ext-link-type="gen" xlink:href="MF149971" xlink:type="simple">MF149971</ext-link>-<ext-link xmlns:xlink="http://www.w3.org/1999/xlink" ext-link-type="gen" xlink:href="MF149973" xlink:type="simple">MF149973</ext-link>) and long rostral (<ext-link xmlns:xlink="http://www.w3.org/1999/xlink" ext-link-type="gen" xlink:href="MF149974" xlink:type="simple">MF149974</ext-link>) forms in the Indian material shows only 0.2–0.6% divergence, while genetic divergences between the Indian and Philippine materials (<ext-link xmlns:xlink="http://www.w3.org/1999/xlink" ext-link-type="gen" xlink:href="GQ302748" xlink:type="simple">GQ302748</ext-link>, <ext-link xmlns:xlink="http://www.w3.org/1999/xlink" ext-link-type="gen" xlink:href="GQ302750" xlink:type="simple">GQ302750</ext-link>, <ext-link xmlns:xlink="http://www.w3.org/1999/xlink" ext-link-type="gen" xlink:href="GQ302752" xlink:type="simple">GQ302752</ext-link>, <ext-link xmlns:xlink="http://www.w3.org/1999/xlink" ext-link-type="gen" xlink:href="GQ302754" xlink:type="simple">GQ302754</ext-link>) are 2.1–2.7 %. <abbrev xmlns:xlink="http://www.w3.org/1999/xlink" xlink:title="cytochrome c oxidase I" id="ABBRID0EFJAE" xlink:type="simple">COI</abbrev> sequence divergences of less than 3% are generally considered to be intraspecific in decapod crustaceans (e.g. <xref ref-type="bibr" rid="B6">Darling 2011</xref>, <xref ref-type="bibr" rid="B25">Vergamini et al. 2011</xref>, <xref ref-type="bibr" rid="B28">Yang et al. 2016</xref>). The coloration of the Indian material also generally agrees with that from the Philippines (Fig. <xref ref-type="fig" rid="F1">1</xref>, <xref ref-type="bibr" rid="B14">Li 2006</xref>: fig. 4, <xref ref-type="bibr" rid="B27">Yang et al. 2010</xref>: fig.5E, <xref ref-type="bibr" rid="B15">Li and Chan 2013</xref>: fig. 1B).</p><p>While <italic><tp:taxon-name><tp:taxon-name-part taxon-name-part-type="genus" reg="Heterocarpus">H.</tp:taxon-name-part> <tp:taxon-name-part taxon-name-part-type="species" reg="chani">chani</tp:taxon-name-part></tp:taxon-name></italic> exhibits a high genetic divergence from <italic><tp:taxon-name><tp:taxon-name-part taxon-name-part-type="genus" reg="Heterocarpus">H.</tp:taxon-name-part> <tp:taxon-name-part taxon-name-part-type="species" reg="gibbosus">gibbosus</tp:taxon-name-part></tp:taxon-name></italic> (<ext-link xmlns:xlink="http://www.w3.org/1999/xlink" ext-link-type="gen" xlink:href="GQ302740" xlink:type="simple">GQ302740</ext-link>, <ext-link xmlns:xlink="http://www.w3.org/1999/xlink" ext-link-type="gen" xlink:href="GQ302742" xlink:type="simple">GQ302742</ext-link>, <ext-link xmlns:xlink="http://www.w3.org/1999/xlink" ext-link-type="gen" xlink:href="GQ302744" xlink:type="simple">GQ302744</ext-link>, <ext-link xmlns:xlink="http://www.w3.org/1999/xlink" ext-link-type="gen" xlink:href="GQ302746" xlink:type="simple">GQ302746</ext-link>, with 10.0–11.5% <abbrev xmlns:xlink="http://www.w3.org/1999/xlink" xlink:title="cytochrome c oxidase I" id="ABBRID0ERLAE" xlink:type="simple">COI</abbrev> sequence divergence, also see <xref ref-type="bibr" rid="B27">Yang et al. 2010</xref>), the two species are morphologically very similar and mainly differ in the relative length of the exopod on the third maxilliped (<xref ref-type="bibr" rid="B14">Li 2006</xref>). More careful comparison of the present material reveals that there are three more, somewhat, subtle differences between these two species. The posterior end of the postorbital carina is distinctly ridged and recurved downwards in <italic><tp:taxon-name><tp:taxon-name-part taxon-name-part-type="genus" reg="Heterocarpus">H.</tp:taxon-name-part> <tp:taxon-name-part taxon-name-part-type="species" reg="chani">chani</tp:taxon-name-part></tp:taxon-name></italic> (Fig. <xref ref-type="fig" rid="F3">3A</xref>), but becomes rather indistinct and not bending downwards in <italic><tp:taxon-name><tp:taxon-name-part taxon-name-part-type="genus" reg="Heterocarpus">H.</tp:taxon-name-part> <tp:taxon-name-part taxon-name-part-type="species" reg="gibbosus">gibbosus</tp:taxon-name-part></tp:taxon-name></italic> (Fig. <xref ref-type="fig" rid="F3">3B</xref>). The abdominal boss is more distinct and with the lateral borders ridged in <italic><tp:taxon-name><tp:taxon-name-part taxon-name-part-type="genus" reg="Heterocarpus">H.</tp:taxon-name-part> <tp:taxon-name-part taxon-name-part-type="species" reg="chani">chani</tp:taxon-name-part></tp:taxon-name></italic> (Fig. <xref ref-type="fig" rid="F3">3C</xref>) whilst in <italic><tp:taxon-name><tp:taxon-name-part taxon-name-part-type="genus" reg="Heterocarpus">H.</tp:taxon-name-part> <tp:taxon-name-part taxon-name-part-type="species" reg="gibbosus">gibbosus</tp:taxon-name-part></tp:taxon-name></italic>, the abdominal boss is relatively less distinct and with the lateral borders not forming ridges (Fig. <xref ref-type="fig" rid="F3">3D</xref>). The posterior pereiopods each have a distinct red band on the anterior part of the merus in <italic><tp:taxon-name><tp:taxon-name-part taxon-name-part-type="genus" reg="Heterocarpus">H.</tp:taxon-name-part> <tp:taxon-name-part taxon-name-part-type="species" reg="gibbosus">gibbosus</tp:taxon-name-part></tp:taxon-name></italic> (<xref ref-type="bibr" rid="B14">Li 2006</xref>: fig. 6, <xref ref-type="bibr" rid="B27">Yang et al. 2010</xref>: fig. 5B, <xref ref-type="bibr" rid="B15">Li and Chan 2013</xref>: fig. 1C), while such red bands are lacking in <italic><tp:taxon-name><tp:taxon-name-part taxon-name-part-type="genus" reg="Heterocarpus">H.</tp:taxon-name-part> <tp:taxon-name-part taxon-name-part-type="species" reg="chani">chani</tp:taxon-name-part></tp:taxon-name></italic> (Fig. <xref ref-type="fig" rid="F1">1</xref>, <xref ref-type="bibr" rid="B14">Li 2006</xref>: fig. 4, <xref ref-type="bibr" rid="B27">Yang et al. 2010</xref>: fig. 5E, <xref ref-type="bibr" rid="B15">Li and Chan 2013</xref>: fig. 1B; <xref ref-type="bibr" rid="B12">Kuberan et al. 2015</xref>: fig. 1).</p><p>Although more differences are now enumerated between <italic><tp:taxon-name><tp:taxon-name-part taxon-name-part-type="genus" reg="Heterocarpus">H.</tp:taxon-name-part> <tp:taxon-name-part taxon-name-part-type="species" reg="chani">chani</tp:taxon-name-part></tp:taxon-name></italic> and <italic><tp:taxon-name><tp:taxon-name-part taxon-name-part-type="genus" reg="Heterocarpus">H.</tp:taxon-name-part> <tp:taxon-name-part taxon-name-part-type="species" reg="gibbosus">gibbosus</tp:taxon-name-part></tp:taxon-name></italic>, it still cannot be deduced if the numerous reports of <italic><tp:taxon-name><tp:taxon-name-part taxon-name-part-type="genus" reg="Heterocarpus">H.</tp:taxon-name-part> <tp:taxon-name-part taxon-name-part-type="species" reg="gibbosus">gibbosus</tp:taxon-name-part></tp:taxon-name></italic> from India in reality refer to that species or indeed solely represent <italic><tp:taxon-name><tp:taxon-name-part taxon-name-part-type="genus" reg="Heterocarpus">H.</tp:taxon-name-part> <tp:taxon-name-part taxon-name-part-type="species" reg="chani">chani</tp:taxon-name-part></tp:taxon-name></italic>, because all these records are too brief or did not list nor discuss any of the above distinctive characters. However, the “<italic><tp:taxon-name><tp:taxon-name-part taxon-name-part-type="genus" reg="Heterocarpus">H.</tp:taxon-name-part> <tp:taxon-name-part taxon-name-part-type="species" reg="gibbosus">gibbosus</tp:taxon-name-part></tp:taxon-name></italic>” specimens from SW Cochin reported by <xref ref-type="bibr" rid="B9">George and Rao (1967)</xref> were described as having an abdominal boss with rather prominent median carination, and therefore likely represent <italic><tp:taxon-name><tp:taxon-name-part taxon-name-part-type="genus" reg="Heterocarpus">H.</tp:taxon-name-part> <tp:taxon-name-part taxon-name-part-type="species" reg="chani">chani</tp:taxon-name-part></tp:taxon-name></italic> instead. The “<tp:taxon-name><tp:taxon-name-part taxon-name-part-type="genus" reg="Heterocarpus">Heterocarpus</tp:taxon-name-part> <tp:taxon-name-part taxon-name-part-type="uncertainty-rank">?</tp:taxon-name-part> <tp:taxon-name-part taxon-name-part-type="species" reg="gibbosus">gibbosus</tp:taxon-name-part></tp:taxon-name>” illustrated by <xref ref-type="bibr" rid="B26">Wood-Mason and Alcock (1892</xref>: fig. 6), though lacking an abdominal boss, likely also represents <italic><tp:taxon-name><tp:taxon-name-part taxon-name-part-type="genus" reg="Heterocarpus">H.</tp:taxon-name-part> <tp:taxon-name-part taxon-name-part-type="species" reg="chani">chani</tp:taxon-name-part></tp:taxon-name></italic> since it has a shorter rostrum and with the posterior end of the postorbital carina sloping downwards. The rough line-drawing of “<italic><tp:taxon-name><tp:taxon-name-part taxon-name-part-type="genus" reg="Heterocarpus">Heterocarpus</tp:taxon-name-part> <tp:taxon-name-part taxon-name-part-type="species" reg="gibbosus">gibbosus</tp:taxon-name-part></tp:taxon-name></italic>” provided in Suseelan (1974: fig. 2) also shows a posteriorly recurved downward postorbital carina. Thus, whether <italic><tp:taxon-name><tp:taxon-name-part taxon-name-part-type="genus" reg="Heterocarpus">H.</tp:taxon-name-part> <tp:taxon-name-part taxon-name-part-type="species" reg="gibbosus">gibbosus</tp:taxon-name-part></tp:taxon-name></italic> truly occurs in India continues to be in need of confirmation.</p></tp:treatment-sec><ref-list><ref id="B27"><mixed-citation xmlns:xlink="http://www.w3.org/1999/xlink" xlink:type="simple">
          <person-group><name name-style="western"><surname>Yang</surname><given-names>CH</given-names></name><name name-style="western"><surname>Chan</surname><given-names>TY</given-names></name><name name-style="western"><surname>Chu</surname><given-names>KH</given-names></name></person-group> (<year>2010</year>) <article-title>Two new species of the “<italic><tp:taxon-name><tp:taxon-name-part taxon-name-part-type="genus">Heterocarpus</tp:taxon-name-part> <tp:taxon-name-part taxon-name-part-type="species">gibbosus</tp:taxon-name-part></tp:taxon-name></italic> Bate, 1888” species group (<tp:taxon-name><tp:taxon-name-part taxon-name-part-type="subphylum">Crustacea</tp:taxon-name-part></tp:taxon-name>: <tp:taxon-name><tp:taxon-name-part taxon-name-part-type="order">Decapoda</tp:taxon-name-part></tp:taxon-name>: <tp:taxon-name><tp:taxon-name-part taxon-name-part-type="family">Pandalidae</tp:taxon-name-part></tp:taxon-name>) from the western Pacific and north-western Australia.</article-title> <source>Zootaxa</source> <volume>2372</volume>: <fpage>206</fpage>–<lpage>220</lpage>.</mixed-citation></ref><ref id="B7"><mixed-citation xmlns:xlink="http://www.w3.org/1999/xlink" xlink:type="simple">
          <person-group><name name-style="western"><surname>De Grave</surname><given-names>S</given-names></name><name name-style="western"><surname>Fransen</surname><given-names>CHJM</given-names></name></person-group> (<year>2011</year>) <article-title>Carideorum Catalogus: The recent species of the dendrobranchiate, stenopodidean, procarididean and caridean shrimps (<tp:taxon-name><tp:taxon-name-part taxon-name-part-type="subphylum">Crustacea</tp:taxon-name-part></tp:taxon-name>: <tp:taxon-name><tp:taxon-name-part taxon-name-part-type="order">Decapoda</tp:taxon-name-part></tp:taxon-name>).</article-title> <source>Zoologische Mededelingen</source> <volume>85</volume>: <fpage>195</fpage>–<lpage>589</lpage>.</mixed-citation></ref><ref id="B15"><mixed-citation xmlns:xlink="http://www.w3.org/1999/xlink" xlink:type="simple">
          <person-group><name name-style="western"><surname>Li</surname><given-names>X</given-names></name><name name-style="western"><surname>Chan</surname><given-names>TY</given-names></name></person-group> (<year>2013</year>) <article-title>Pandalid shrimps (<tp:taxon-name><tp:taxon-name-part taxon-name-part-type="subphylum">Crustacea</tp:taxon-name-part></tp:taxon-name>, <tp:taxon-name><tp:taxon-name-part taxon-name-part-type="order">Decapoda</tp:taxon-name-part></tp:taxon-name>, <tp:taxon-name><tp:taxon-name-part taxon-name-part-type="infraorder">Caridea</tp:taxon-name-part></tp:taxon-name>) collected from the Philippines PANGLAO 2005 deep-sea expedition</article-title>. In: Ahyong ST, Chan TY, Corbari L, Ng PKL (<role>Eds</role>) <source>Tropical Deep-Sea Benthos</source> <volume>27</volume>, <publisher-name>Muséum national d’Histoire naturelle</publisher-name>, <publisher-loc>Paris</publisher-loc>, <fpage>129</fpage>–<lpage>154</lpage>.</mixed-citation></ref><ref id="B12"><mixed-citation xmlns:xlink="http://www.w3.org/1999/xlink" xlink:type="simple">
          <person-group><name name-style="western"><surname>Kuberan</surname><given-names>G</given-names></name><name name-style="western"><surname>Chakraborty</surname><given-names>RD</given-names></name><name name-style="western"><surname>Purushothaman</surname><given-names>GM</given-names></name></person-group> (<year>2015</year>) <article-title>A new record of deep-sea caridean shrimp <italic><tp:taxon-name><tp:taxon-name-part taxon-name-part-type="genus">Heterocarpus</tp:taxon-name-part> <tp:taxon-name-part taxon-name-part-type="species">chani</tp:taxon-name-part></tp:taxon-name></italic> (<tp:taxon-name><tp:taxon-name-part taxon-name-part-type="order">Decapoda</tp:taxon-name-part></tp:taxon-name>: <tp:taxon-name><tp:taxon-name-part taxon-name-part-type="family">Pandalidae</tp:taxon-name-part></tp:taxon-name>) from southern coast of India</article-title>. <source>Marine Fisheries Information Service; Technical and Extension Series</source> <volume>226</volume>: <fpage>27</fpage>.</mixed-citation></ref><ref id="B9"><mixed-citation xmlns:xlink="http://www.w3.org/1999/xlink" xlink:type="simple">
          <person-group><name name-style="western"><surname>George</surname><given-names>MJ</given-names></name><name name-style="western"><surname>Rao</surname><given-names>PV</given-names></name></person-group> (<year>1967</year>) <article-title>On some Decapod Crustaceans from the south-west coast of India.</article-title> In: <article-title>Symposium Series of the Marine Biological Association of India</article-title>. <issue-title>No. 2.</issue-title> <source>Proceedings Symposium on <tp:taxon-name><tp:taxon-name-part taxon-name-part-type="subphylum">Crustacea</tp:taxon-name-part></tp:taxon-name>, Part</source> <volume>1</volume>: <fpage>327</fpage>–<lpage>336</lpage>, Tabs. 1–2.</mixed-citation></ref><ref id="B16"><mixed-citation xmlns:xlink="http://www.w3.org/1999/xlink" xlink:type="simple">
          <person-group><name name-style="western"><surname>Li</surname><given-names>X</given-names></name><name name-style="western"><surname>Chan</surname><given-names>TY</given-names></name><name name-style="western"><surname>Ng</surname><given-names>PKL</given-names></name></person-group> (<year>2007</year>) <article-title><italic><tp:taxon-name><tp:taxon-name-part taxon-name-part-type="genus">Heterocarpus</tp:taxon-name-part> <tp:taxon-name-part taxon-name-part-type="species">gibbosus</tp:taxon-name-part></tp:taxon-name></italic> Bate, 1888 (<tp:taxon-name><tp:taxon-name-part taxon-name-part-type="subphylum">Crustacea</tp:taxon-name-part></tp:taxon-name>, <tp:taxon-name><tp:taxon-name-part taxon-name-part-type="order">Decapoda</tp:taxon-name-part></tp:taxon-name>, <tp:taxon-name><tp:taxon-name-part taxon-name-part-type="family">Pandalidae</tp:taxon-name-part></tp:taxon-name>): proposed replacement of the holotype by a neotype.</article-title> <source>Bulletin of Zoological Nomenclature</source> <volume>64</volume>(<issue>3</issue>): <fpage>155</fpage>–<lpage>159</lpage>.</mixed-citation></ref><ref id="B2"><mixed-citation xmlns:xlink="http://www.w3.org/1999/xlink" xlink:type="simple">
          <person-group><name name-style="western"><surname>Anonymous</surname></name></person-group> (<year>2009</year>) <article-title>Opinion 2217 (Case 3389) <italic><tp:taxon-name><tp:taxon-name-part taxon-name-part-type="genus">Heterocarpus</tp:taxon-name-part> <tp:taxon-name-part taxon-name-part-type="species">gibbosus</tp:taxon-name-part></tp:taxon-name></italic> Bate, 1888 (<tp:taxon-name><tp:taxon-name-part taxon-name-part-type="subphylum">Crustacea</tp:taxon-name-part></tp:taxon-name>, <tp:taxon-name><tp:taxon-name-part taxon-name-part-type="order">Decapoda</tp:taxon-name-part></tp:taxon-name>, <tp:taxon-name><tp:taxon-name-part taxon-name-part-type="family">Pandalidae</tp:taxon-name-part></tp:taxon-name>): replacement of the holotype by a neotype.</article-title> <source>Bulletin of Zoological Nomenclature</source> <volume>66</volume>(<issue>1</issue>): <fpage>91</fpage>–<lpage>92</lpage>. <ext-link xlink:type="simple" ext-link-type="doi" xlink:href="10.21805/bzn.v66i1.a11">https://doi.org/10.21805/bzn.v66i1.a11</ext-link></mixed-citation></ref><ref id="B26"><mixed-citation xmlns:xlink="http://www.w3.org/1999/xlink" xlink:type="simple">
          <person-group><name name-style="western"><surname>Wood-Mason</surname><given-names>J</given-names></name><name name-style="western"><surname>Alcock</surname><given-names>A</given-names></name></person-group> (<year>1892</year>) <article-title>Natural History Notes from H. M. Indian Marine Survey Steamer ‘Investigaotr’, Commander R.F. Hoskyn, R.N., commanding. Ser. II, No. 1. On the Results of Deep-sea Dredging during the Season 1890-91</article-title>. <source>Annals and Magazine of Natural History</source> <volume>9</volume>(<issue>6</issue>): <fpage>265</fpage>–<lpage>275</lpage>, <fpage>358</fpage>–<lpage>370</lpage>, Pls. 14-15, figs 1–6.</mixed-citation></ref><ref id="B18"><mixed-citation xmlns:xlink="http://www.w3.org/1999/xlink" xlink:type="simple">
          <person-group><name name-style="western"><surname>Rajan</surname><given-names>KN</given-names></name><name name-style="western"><surname>Nandakumar</surname><given-names>G</given-names></name><name name-style="western"><surname>Chellappan</surname><given-names>K</given-names></name></person-group> (<year>2001</year>) <article-title>Innovative exploitation of deepsea Crustacean along the Kerala coast.</article-title> <source>Marine Fisheries Information Service; Technical and Extension Series</source> <volume>168</volume>: <fpage>1</fpage>–<lpage>11</lpage>.</mixed-citation></ref><ref id="B13"><mixed-citation xmlns:xlink="http://www.w3.org/1999/xlink" xlink:type="simple">
          <person-group><name name-style="western"><surname>Kurup</surname><given-names>BM</given-names></name><name name-style="western"><surname>Rajasree</surname><given-names>R</given-names></name><name name-style="western"><surname>Venu</surname><given-names>S</given-names></name></person-group> (<year>2008</year>) <article-title>Distribution of deep sea prawns off Kerala.</article-title> <source>Journal of the Marine Biological Association of India</source> <volume>50</volume>(<issue>2</issue>): <fpage>122</fpage>–<lpage>126</lpage>.</mixed-citation></ref><ref id="B19"><mixed-citation xmlns:xlink="http://www.w3.org/1999/xlink" xlink:type="simple">
          <person-group><name name-style="western"><surname>Rajasree</surname><given-names>SRR</given-names></name><name name-style="western"><surname>Kurup</surname><given-names>BM</given-names></name></person-group> (<year>2011</year>) <article-title>Food and feeding habits of deepsea pandalid prawns <italic><tp:taxon-name><tp:taxon-name-part taxon-name-part-type="genus">Heterocarpus</tp:taxon-name-part> <tp:taxon-name-part taxon-name-part-type="species">gibbosus</tp:taxon-name-part></tp:taxon-name></italic>, Bate 1888 and <italic><tp:taxon-name><tp:taxon-name-part taxon-name-part-type="genus">Heterocarpus</tp:taxon-name-part> <tp:taxon-name-part taxon-name-part-type="species">woodmasoni</tp:taxon-name-part></tp:taxon-name></italic>, Alcock off Kerala, south India.</article-title> <source>Indian Journal of Fisheries</source> <volume>58</volume>(<issue>3</issue>): <fpage>45</fpage>–<lpage>50</lpage>.</mixed-citation></ref><ref id="B20"><mixed-citation xmlns:xlink="http://www.w3.org/1999/xlink" xlink:type="simple">
          <person-group><name name-style="western"><surname>Rajool Shanis</surname><given-names>CP</given-names></name><name name-style="western"><surname>Akhilesh</surname><given-names>KV</given-names></name><name name-style="western"><surname>Manjebrayakath</surname><given-names>H</given-names></name><name name-style="western"><surname>Ganga</surname><given-names>U</given-names></name><name name-style="western"><surname>Pillai</surname><given-names>NGK</given-names></name></person-group> (<year>2012</year>) <article-title>Shrimps of the family <tp:taxon-name><tp:taxon-name-part taxon-name-part-type="family">Pandalidae</tp:taxon-name-part></tp:taxon-name> (<tp:taxon-name><tp:taxon-name-part taxon-name-part-type="infraorder">Caridea</tp:taxon-name-part></tp:taxon-name>) from Indian waters, with new distributional record of <italic><tp:taxon-name><tp:taxon-name-part taxon-name-part-type="genus">Plesionika</tp:taxon-name-part> <tp:taxon-name-part taxon-name-part-type="species">adensameri</tp:taxon-name-part></tp:taxon-name></italic> (Balss, 1914).</article-title> <source>Journal of the Marine Biological Association of India</source> <volume>54</volume>(<issue>1</issue>): <fpage>45</fpage>–<lpage>49</lpage>.</mixed-citation></ref><ref id="B21"><mixed-citation xmlns:xlink="http://www.w3.org/1999/xlink" xlink:type="simple">
          <person-group><name name-style="western"><surname>Rajool Shanis</surname><given-names>CP</given-names></name><name name-style="western"><surname>Salim</surname><given-names>SS</given-names></name><name name-style="western"><surname>Manjebrayakath</surname><given-names>H</given-names></name><name name-style="western"><surname>Ganga</surname><given-names>U</given-names></name><name name-style="western"><surname>Manjusha</surname><given-names>U</given-names></name><name name-style="western"><surname>Pillai</surname><given-names>NGK</given-names></name></person-group> (<year>2014</year>) <article-title>Deep-sea shrimp fishery operations in Kerala coast: problems and prospects.</article-title> <source>International Journal of Fisheries and Aquatic Studies</source> <volume>1</volume>(<issue>6</issue>): <fpage>237</fpage>–<lpage>242</lpage>.</mixed-citation></ref><ref id="B14"><mixed-citation xmlns:xlink="http://www.w3.org/1999/xlink" xlink:type="simple">
          <person-group><name name-style="western"><surname>Li</surname><given-names>X</given-names></name></person-group> (<year>2006</year>) <article-title>Additional pandaloid shrimps from the South China Sea (<tp:taxon-name><tp:taxon-name-part taxon-name-part-type="subphylum">Crustacea</tp:taxon-name-part></tp:taxon-name>: <tp:taxon-name><tp:taxon-name-part taxon-name-part-type="order">Decapoda</tp:taxon-name-part></tp:taxon-name>: <tp:taxon-name><tp:taxon-name-part taxon-name-part-type="infraorder">Caridea</tp:taxon-name-part></tp:taxon-name>), with description of new species.</article-title> <source>The Raffles Bulletin of Zoology</source> <volume>54</volume>(<issue>2</issue>): <fpage>36</fpage>–<lpage>372</lpage>.</mixed-citation></ref><ref id="B6"><mixed-citation xmlns:xlink="http://www.w3.org/1999/xlink" xlink:type="simple">
          <person-group><name name-style="western"><surname>Darling</surname><given-names>JA</given-names></name></person-group> (<year>2011</year>) <article-title>Interspecific hybridization and mitochondrial introgression in invasive <italic><tp:taxon-name><tp:taxon-name-part taxon-name-part-type="genus">Carcinus</tp:taxon-name-part></tp:taxon-name></italic> shore crabs</article-title>. <source>PLoS ONE</source> <volume>6</volume>(<issue>3</issue>): e17828. <ext-link xlink:type="simple" ext-link-type="doi" xlink:href="10.1371/journal.pone.0017828">https://doi.org/10.1371/journal.pone.0017828</ext-link></mixed-citation></ref><ref id="B25"><mixed-citation xmlns:xlink="http://www.w3.org/1999/xlink" xlink:type="simple">
          <person-group><name name-style="western"><surname>Vergamini</surname><given-names>FG</given-names></name><name name-style="western"><surname>Pileggi</surname><given-names>LG</given-names></name><name name-style="western"><surname>Mantelatto</surname><given-names>FL</given-names></name></person-group> (<year>2011</year>) <article-title>Genetic variability of the Amazon River prawn <italic><tp:taxon-name><tp:taxon-name-part taxon-name-part-type="genus">Macrobrachium</tp:taxon-name-part> <tp:taxon-name-part taxon-name-part-type="species">amazonicum</tp:taxon-name-part></tp:taxon-name></italic> (<tp:taxon-name><tp:taxon-name-part taxon-name-part-type="order">Decapoda</tp:taxon-name-part></tp:taxon-name>, <tp:taxon-name><tp:taxon-name-part taxon-name-part-type="infraorder">Caridea</tp:taxon-name-part></tp:taxon-name>, <tp:taxon-name><tp:taxon-name-part taxon-name-part-type="family">Palaemonidae</tp:taxon-name-part></tp:taxon-name>).</article-title> <source>Contributions to Zoology</source> <volume>80</volume>(<issue>1</issue>): <fpage>67</fpage>–<lpage>83</lpage>.</mixed-citation></ref><ref id="B28"><mixed-citation xmlns:xlink="http://www.w3.org/1999/xlink" xlink:type="simple">
          <person-group><name name-style="western"><surname>Yang</surname><given-names>CH</given-names></name><name name-style="western"><surname>Tsuchida</surname><given-names>S</given-names></name><name name-style="western"><surname>Fujikura</surname><given-names>K</given-names></name><name name-style="western"><surname>Fujiwara</surname><given-names>Y</given-names></name><name name-style="western"><surname>Kawato</surname><given-names>M</given-names></name><name name-style="western"><surname>Chan</surname><given-names>TY</given-names></name></person-group> (<year>2016</year>) <article-title>Connectivity of the squat lobsters <italic><tp:taxon-name><tp:taxon-name-part taxon-name-part-type="genus">Shinkaia</tp:taxon-name-part> <tp:taxon-name-part taxon-name-part-type="species">crosnieri</tp:taxon-name-part></tp:taxon-name></italic> (<tp:taxon-name><tp:taxon-name-part taxon-name-part-type="subphylum">Crustacea</tp:taxon-name-part></tp:taxon-name>: <tp:taxon-name><tp:taxon-name-part taxon-name-part-type="order">Decapoda</tp:taxon-name-part></tp:taxon-name>: <tp:taxon-name><tp:taxon-name-part taxon-name-part-type="family">Galatheidae</tp:taxon-name-part></tp:taxon-name>) between cold seep and hydrothermal vent habitats.</article-title> <source>Bulletin of Marine Science</source> <volume>92</volume>(<issue>1</issue>): <fpage>17</fpage>–<lpage>31</lpage>. <ext-link xlink:type="simple" ext-link-type="doi" xlink:href="10.5343/bms.2015.1031">https://doi.org/10.5343/bms.2015.1031</ext-link></mixed-citation></ref></ref-list></tp:taxon-treatment>
